# Supplementary material for: Distinguishing word identity and sequence context in DNA language models
Source: BMC Bioinformatics. 2024 Sep 13;25:301. doi: 10.1186/s12859-024-05869-5 (PMC11395559; doi:10.1186/s12859-024-05869-5)
Supplement: Supplementary file 1 — Supplementary material 1 [file 12859_2024_5869_MOESM1_ESM.xlsx]

## Sheet: Foundation Task
	accuracy
DNABERT4	0.545098
DNABERT5	0.532752
DNABERT6	0.530245

## Sheet: DNABERT_nextkmer_accuracy
	DNABERT4	DNABERT5	DNABERT6
next-2mer	13.2341	14.9361	16.7772
next-3mer	5.7848	5.88406	7.79408
next-4mer	2.38502	2.40402	3.03103
next-5mer	1.13501	1.10501	1.18201
next-6mer	0.484	0.464	0.456

## Sheet: MEV
model	MEV
DNABERT4	0.0529381
DNABERT4_W2V	0.0322648
DNABERT5	0.0368736
DNABERT5_W2V	0.0159881
DNABERT6	0.0297254
DNABERT6_W2V	0.00779716

## Sheet: Prom300
Task	Dataset	Model	F1	Precision	Recall	MCC
Prom300	Nucleotide shuffle	DNABERT4	0.912429	0.88191	0.945136	0.819949
Prom300	Nucleotide shuffle	DNABERT5	0.909	0.897083	0.921239	0.815109
Prom300	Nucleotide shuffle	DNABERT6	0.917663	0.918127	0.9172	0.834768
